# Supplementary material for: 1,2,3-Triazole Derivatives as Novel Antifibrinolytic Drugs
Source: Int J Mol Sci. 2022 Nov 29;23(23):14942. doi: 10.3390/ijms232314942 (PMC9736318; doi:10.3390/ijms232314942)
Supplement: Supplementary file 1 [file ijms-23-14942-s001.zip]

Archive with 1 entries (1 files):
- ijms-2019216-supplementary.pdf
